# Supplementary material for: Impact of a nurse anesthetist student–led training program on perioperative pain management in total knee replacement: A prospective before and after study
Source: Int J Nurs Stud Adv. 2026 Jan 27;10:100495. doi: 10.1016/j.ijnsa.2026.100495 (PMC12925520; doi:10.1016/j.ijnsa.2026.100495)
Supplement: Supplementary file 1 [file mmc1.zip]

Archive with 8 entries (8 files):
- CU - QuickFormationPainManagement.docx
- __MACOSX/._CU - QuickFormationPainManagement.docx
- OR - QuickFormationPainManagement.docx
- __MACOSX/._OR - QuickFormationPainManagement.docx
- Quick Formation Pain (Ward).pptx
- __MACOSX/._Quick Formation Pain (Ward).pptx
- Quick Formation pain - OR (english).pptx
- __MACOSX/._Quick Formation pain - OR (english).pptx
